# Supplementary material for: Effect of orally administered cannabidiol oil on daily tonometric curve in healthy Italian Saddle horses
Source: PLoS One. 2025 May 28;20(5):e0325191. doi: 10.1371/journal.pone.0325191 (PMC12118931; doi:10.1371/journal.pone.0325191)
Supplement: S1 File — (XLSX) [file pone.0325191.s001.xlsx]

## Sheet: WITH CBD
	A	A	B	B	C	C	D	D	E	E	F	F	G	G	H	H
	od	os	od	os	od	os	od	os	od	os	od	os	od	os	od	os
TIME 0	29	26	29	28	28	22	28	26	28	27	24	29	24	26	28	29
15 min	22	18	14	17	10	22	20	23	19	22	21	19	24	22	26	23
30 min	17	16	12	9	16	18	16	17	14	17	16	16	22	17	24	23
1h	14	8	9	6	7	10	5	4	5	7	6	6	22	13	23	22
2h	8	5	14	14	14	15	0	10	0	5	9	12	21	18	23	23
3h	11	6	15	10	10	12	2	15	4	12	7	10	17	20	25	24
4h	10	10	10	9	7	9	8	10	6	9	7	10	19	22	25	24
6h	10	8	10	8	8	8	8	10	7	8	6	8	19	24	25	24
8h	9	7	9	8	8	7	10	9	6	7	5	8	24	24	25	25

## Sheet: WITHOUT CBD
	A	A	B	B	C	C	D	D	E	E	F	F	G	G	H	H
	od	os	od	os	od	os	od	os	od	os	od	os	od	os	od	os
TIME 0	29	26	29	28	28	22	28	26	28	27	24	29	24	26	28	29
15 min	26	26	28	28	27	22	27	25	27	27	23	27	24	25	26	28
30 min	26	26	28	28	28	21	26	24	27	26	23	27	23	25	27	27
1h	25	25	27	27	26	21	24	24	26	25	23	26	23	25	26	27
2h	24	24	27	26	25	21	25	24	26	25	23	26	23	24	26	25
3h	25	23	26	25	25	21	25	24	26	25	22	26	22	24	26	25
4h	24	23	25	26	26	21	25	24	26	25	22	26	22	24	25	25
6h	24	24	24	24	24	20	24	24	25	24	21	25	22	24	25	24
8h	25	23	24	24	24	20	24	24	24	24	21	25	21	24	25	25
